# Supplementary material for: Airborne Dissemination of Bacteria (Enterococci, Staphylococci and Enterobacteriaceae) in a Modern Broiler Farm and Its Environment
Source: Animals (Basel). 2021 Jun 15;11(6):1783. doi: 10.3390/ani11061783 (PMC8232102; doi:10.3390/ani11061783)
Supplement: Supplementary file 1 [file animals-11-01783-s001.zip]

Archive with 1 entries (1 files):
- animals-1262251-supplementary.pdf
